# Supplementary material for: First report of the genus Kisaura Ross (Trichoptera, Philopotamidae) from India with the description of six new species
Source: Zookeys. 2011 Dec 8;(152):71–86. doi: 10.3897/zookeys.152.1125 (PMC3234426; doi:10.3897/zookeys.152.1125)
Supplement: XML Treatment for Kisaura [file zookeys.152.1125-treatment1.xml]

<!DOCTYPE tp:taxon-treatment
  PUBLIC "-//TaxonX//DTD Taxonomic Treatment Publishing DTD v0 20100105//EN" "tax-treatment-NSO.dtd">
<tp:taxon-treatment xmlns:tp="http://www.plazi.org/taxpub"><tp:treatment-meta><mixed-citation publication-type="journal"><person-group><name><surname>Pandher</surname><given-names>Manpreet Singh</given-names></name><name><surname>Saini</surname><given-names>Malkiat Singh</given-names></name></person-group><article-title>First report of the genus 
                    <italic>Kisaura</italic> Ross (Trichoptera, Philopotamidae) from India with the description of six new species
                </article-title><source>Zookeys</source><day>8</day><month>12</month><year>2011</year><volume>2011</volume><issue>152</issue><fpage>71</fpage><lpage>86</lpage><pub-id pub-id-type="doi">10.3897/zookeys.152.1125</pub-id></mixed-citation></tp:treatment-meta><tp:nomenclature><label>Genus</label><tp:taxon-name>
                        <tp:taxon-name-part taxon-name-part-type="genus">Kisaura</tp:taxon-name-part>
                    <object-id xmlns:xlink="http://www.w3.org/1999/xlink" xlink:type="simple">http://species-id.net/wiki/Kisaura</object-id>
                    </tp:taxon-name><tp:taxon-authority>Ross, 1956</tp:taxon-authority></tp:nomenclature><tp:treatment-sec sec-type="Type species"><title>Type species.</title><p><italic><tp:taxon-name>Sortosa obrussa</tp:taxon-name></italic> <xref ref-type="bibr" rid="B14">Ross 1956</xref>: 57 (original designation).</p></tp:treatment-sec><tp:treatment-sec sec-type="Description"><title>Description.</title><p>Spurs: 2, 4, 4; wings with primitive venation except fork I variable: it may be near or considerably beyond sectorial cross vein s, or R<sub>2 </sub>may be atrophied and 2A of forewing incomplete (<xref ref-type="bibr" rid="B14">Ross 1956</xref>). Male genitalia with pair of lateral processes between Xth tergite and preanal appendages; inferior appendages simple, with mesoventral plate developed between two segments; apical segment of inferior appendage with diagnostic longitudinal row of spine-like setae on its inside mesal surface.</p></tp:treatment-sec><tp:treatment-sec sec-type="Distribution"><title>Distribution.</title><p>Oriental and Palaearctic Regions.</p></tp:treatment-sec><tp:treatment-sec sec-type="Diagnosis"><title>Diagnosis.</title><p>The genus <italic><tp:taxon-name>Kisaura</tp:taxon-name></italic> can be easily separated from <italic><tp:taxon-name>Dolophilodes</tp:taxon-name></italic> Ulmer by a pair of elongate and sclerotized lateral processes of segment X and by the brush-like row of dark setae on the inner surface of apical segment of the inferior appendages which are lacking in <italic><tp:taxon-name>Dolophilodes</tp:taxon-name></italic>.</p></tp:treatment-sec><ref-list><ref id="B14"><mixed-citation xmlns:xlink="http://www.w3.org/1999/xlink" xlink:type="simple"><person-group><name name-style="western"><surname>Ross</surname><given-names>HH</given-names></name></person-group> (<year>1956</year>)<source> Evolution and classification of mountain caddisflies. University of Illinois Press, 213 pp.</source></mixed-citation></ref></ref-list></tp:taxon-treatment>
