# Supplementary material for: First report of the genus Kisaura Ross (Trichoptera, Philopotamidae) from India with the description of six new species
Source: Zookeys. 2011 Dec 8;(152):71–86. doi: 10.3897/zookeys.152.1125 (PMC3234426; doi:10.3897/zookeys.152.1125)
Supplement: XML Treatment for Kisaura clavata [file zookeys.152.1125-treatment2.xml]

<!DOCTYPE tp:taxon-treatment
  PUBLIC "-//TaxonX//DTD Taxonomic Treatment Publishing DTD v0 20100105//EN" "tax-treatment-NSO.dtd">
<tp:taxon-treatment xmlns:tp="http://www.plazi.org/taxpub"><tp:treatment-meta><mixed-citation publication-type="journal"><person-group><name><surname>Pandher</surname><given-names>Manpreet Singh</given-names></name><name><surname>Saini</surname><given-names>Malkiat Singh</given-names></name></person-group><article-title>First report of the genus 
                    <italic>Kisaura</italic> Ross (Trichoptera, Philopotamidae) from India with the description of six new species
                </article-title><source>Zookeys</source><day>8</day><month>12</month><year>2011</year><volume>2011</volume><issue>152</issue><fpage>71</fpage><lpage>86</lpage><pub-id pub-id-type="doi">10.3897/zookeys.152.1125</pub-id></mixed-citation></tp:treatment-meta><tp:nomenclature><tp:taxon-name>
                            <tp:taxon-name-part taxon-name-part-type="genus">Kisaura</tp:taxon-name-part>
                            <tp:taxon-name-part taxon-name-part-type="species">clavata</tp:taxon-name-part>
                        <object-id xmlns:xlink="http://www.w3.org/1999/xlink" xlink:type="simple">urn:lsid:zoobank.org:act:CA276C7B-013B-4C7C-A428-961110C17518</object-id>
                        <object-id xmlns:xlink="http://www.w3.org/1999/xlink" xlink:type="simple">http://species-id.net/wiki/Kisaura_clavata</object-id>
                        </tp:taxon-name><tp:taxon-authority>Pandher &amp; Saini</tp:taxon-authority><tp:taxon-status xmlns:xlink="http://www.w3.org/1999/xlink" xlink:type="simple">sp. n.</tp:taxon-status><xref ref-type="fig" rid="F1">Figs 1–5</xref></tp:nomenclature><tp:treatment-sec sec-type="Description"><title>Description.</title><p>In superficial comparison, this species seems somewhat allied to <italic><tp:taxon-name>Kisaura moselyi</tp:taxon-name></italic> Kimmins, 1955 from North East Myanmar, but the combination of characters, including segment VIII with a deep median V-shaped indentation, clavate preanal appendages<!--PageBreak--><!--PageBreak-->, and basal part of the apical segment of the inferior appendage with a stout spine like setae, sets <italic><tp:taxon-name>Kisaura clavata</tp:taxon-name></italic> sp. n. apart from <italic><tp:taxon-name>Kisaura moselyi</tp:taxon-name></italic>.</p><p>Adult. Color in alcohol entirely fulvous except mesoscutellum flavid; maxillary palp with pale annulations at the joints; head with golden and fulvous pubescence; antenna moderately long, scape:pedicel ratio = 1.66: 1; maxillary palp segments ratios 1: 2: 3: 4: 5 = 1: 2.4: 2.6 : 2.6: 5.3; labial palp segments ratios 1: 2: 3 = 1: 1.75: 3.1. Length of forewing 7 mm, sprinkled with white patches along the posterior margin and covered with moderate, sparse and brownish setae, pterostigma not prominent in both wings; discoidal cell very small in forewing; fork I absent in both wing.</p><p>Male Genitalia (<xref ref-type="fig" rid="F1">Figs 1–5</xref>). Sternum VIII without ventral process; tergum VIII with deep median V-shaped zone of spines. Segment IX rather short, sclerotized, quadrate with median prominence on anterolateral side, posterolaterally with shallow, rounded excision, apically setose. Inferior appendages two-segmented; basal segment (coxopodite) little longer and stouter than apical segment (harpago), narrow at its base, broad and rounded towards apex, in lateral view, with two lobes, inferior lobe with tuft of long setae; apical segment with curved row of dark brush-like setae and stout spine-like setae at base on mesal surface in dorsal view. Tergum X membranous, extending beyond apex of segment IX, at base on each side arises blade-like, lateral spiniform process, with articulated spinelet at apex, recurved cephalad and then caudoventrad, reaching up to apex of segment IX. Preanal appendage as long as spiniform process of tergum X and clavate at apex. Phallus membranous, intimately surrounded by tergum X.</p><fig id="F1" position="float" orientation="portrait"><label>Figures 1–5.</label><caption><p><italic><tp:taxon-name>Kisaura clavata</tp:taxon-name></italic> sp. n. <bold>1</bold> Male genitalia, lateral <bold>2</bold> Inferior appendage, dorsal <bold>3</bold> Tergite VIII, dorsal <bold>4</bold> Preanal appendage, dorsal <bold>5</bold> Male genitalia, dorsal. Abbreviations: VIII, IX, X = abdominal segments VIII, IX, and X, respectively</p></caption><graphic xmlns:xlink="http://www.w3.org/1999/xlink" xlink:href="ZooKeys-152-071-g001.jpg" position="float" orientation="portrait" xlink:type="simple"/></fig><p><bold>Holotype male: INDIA: Sikkim: Gangtok:</bold> <named-content xmlns:xlink="http://www.w3.org/1999/xlink" content-type="dwc:verbatimCoordinates" xlink:type="simple">27°36'0"N, 88°37'0"E</named-content>, 1700 m, 25.v.1999, M. Saini, (PUPM).</p></tp:treatment-sec><tp:treatment-sec sec-type="Paratypes"><title>Paratypes.</title><p>same data as holotype, 2 males (PUPM).</p></tp:treatment-sec><tp:treatment-sec sec-type="Additional material"><title>Additional material.</title><p> <bold>INDIA: Sikkim: Gangtok</bold>: <named-content xmlns:xlink="http://www.w3.org/1999/xlink" content-type="dwc:verbatimCoordinates" xlink:type="simple">27°36'0"N, 88°37'0"E</named-content>, 1,700m, 15.v.2011, Parey, 1 male (PUPM).</p></tp:treatment-sec><tp:treatment-sec sec-type="Distribution"><title>Distribution.</title><p>India: Sikkim.</p></tp:treatment-sec><tp:treatment-sec sec-type="Etymology"><title>Etymology.</title><p>Because of the club-like, (i.e., clavate) apex of preanal appendage, this species has been named <italic>clavata</italic>.</p></tp:treatment-sec></tp:taxon-treatment>
