# Supplementary material for: First report of the genus Kisaura Ross (Trichoptera, Philopotamidae) from India with the description of six new species
Source: Zookeys. 2011 Dec 8;(152):71–86. doi: 10.3897/zookeys.152.1125 (PMC3234426; doi:10.3897/zookeys.152.1125)
Supplement: XML Treatment for Kisaura elongata [file zookeys.152.1125-treatment3.xml]

<!DOCTYPE tp:taxon-treatment
  PUBLIC "-//TaxonX//DTD Taxonomic Treatment Publishing DTD v0 20100105//EN" "tax-treatment-NSO.dtd">
<tp:taxon-treatment xmlns:tp="http://www.plazi.org/taxpub"><tp:treatment-meta><mixed-citation publication-type="journal"><person-group><name><surname>Pandher</surname><given-names>Manpreet Singh</given-names></name><name><surname>Saini</surname><given-names>Malkiat Singh</given-names></name></person-group><article-title>First report of the genus 
                    <italic>Kisaura</italic> Ross (Trichoptera, Philopotamidae) from India with the description of six new species
                </article-title><source>Zookeys</source><day>8</day><month>12</month><year>2011</year><volume>2011</volume><issue>152</issue><fpage>71</fpage><lpage>86</lpage><pub-id pub-id-type="doi">10.3897/zookeys.152.1125</pub-id></mixed-citation></tp:treatment-meta><tp:nomenclature><tp:taxon-name>
                            <tp:taxon-name-part taxon-name-part-type="genus">Kisaura</tp:taxon-name-part>
                            <tp:taxon-name-part taxon-name-part-type="species">elongata</tp:taxon-name-part>
                        <object-id xmlns:xlink="http://www.w3.org/1999/xlink" xlink:type="simple">urn:lsid:zoobank.org:act:B6A4576F-56E1-4811-A60F-031FF8F3535C</object-id>
                        <object-id xmlns:xlink="http://www.w3.org/1999/xlink" xlink:type="simple">http://species-id.net/wiki/Kisaura_elongata</object-id>
                        </tp:taxon-name><tp:taxon-authority>Pandher &amp; Saini</tp:taxon-authority><tp:taxon-status xmlns:xlink="http://www.w3.org/1999/xlink" xlink:type="simple">sp. n.</tp:taxon-status><xref ref-type="fig" rid="F2">Figs 6–10</xref></tp:nomenclature><tp:treatment-sec sec-type="Description"><title>Description.</title><p>This species is allied to <italic><tp:taxon-name>Kisaura sura</tp:taxon-name></italic> Malicky &amp; Chantaramongkol, 1993 and <italic><tp:taxon-name>Kisaura consagia</tp:taxon-name></italic> Malicky &amp; Chantaramongkol, 1993, both reported from Thailand, because of the presence of bilobed preanal appendages. However, <italic><tp:taxon-name>Kisaura elongata</tp:taxon-name></italic> is sufficiently distinct from these two species as the two lobes are unequal, i.e., one lobe of the preanal appendage is long while the second is very small, and also in having elongate<!--PageBreak--><!--PageBreak--> and inwardly recurved lateral spiniform process of tergum X. In <italic><tp:taxon-name>Kisaura sura</tp:taxon-name></italic> and <italic><tp:taxon-name>Kisaura consagia</tp:taxon-name></italic> the two lobes of preanal appendage are almost equal and the lateral spiniform process of tergum X is not inwardly recurved.</p><p>Adult. Color in alcohol entirely fulvous excepting antenna with dark brown annulation at joints; body covered with moderate, sparse and fuscous setae excepting head with nigrescent pubescence. Antenna almost equal to length of forewing; scape:pedicel ratio = 1: 0.58; maxillary palp segments ratios 1: 2: 3: 4: 5 = 1: 2: 2.6: 1.6: 4.3 and labial palps segments ratios 1: 2: 3 = 1: 0.8: 1.8. Length of forewing 6 mm, sprinkled with yellow patches, in both wings pterostigma not prominent; discoidal cell almost triangular; apical fork I present in both wings, in forewing positioned considerably beyond sectorial cross-vein s.</p><p>Male Genitalia (<xref ref-type="fig" rid="F2">Figs 6–10</xref>). Sternum VIII without ventral process, tergum VIII not indented, posterior margin widely excised with V-shaped mark dorsally. Segment IX sclerotized, short, anterolaterally much produced, posterodorsal corner rounded. Inferior appendages long and stout, basal segment (coxopodite) as long as apical segment (harpago), basal segment with small lobe on proximal end of superior side in lateral view, and distally bilobed with inferior lobe bearing long tuft of setae; apical segment curved upright and pointed apically in lateral view, with curved row of black comb-like setae on inner surface in dorsal view. Tergum X membranous, with long inwardly recurved or bent backward, broad ribbon-like lateral spiniform processes which are pointed apically. Preanal appendages long, with two lobes of unequal size, larger lobe thumb-like while smaller wart-like in lateral view. Phallus membranous, surrounded by tergum X.</p><fig id="F2" position="float" orientation="portrait"><label>Figures 6–10.</label><caption><p><italic><tp:taxon-name>Kisaura elongata</tp:taxon-name></italic> sp. n. <bold>6</bold> Male genitalia, lateral <bold>7</bold> Inferior appendage, dorsal <bold>8</bold> Tergite VIII, dorsal <bold>9</bold> Preanal appendages, dorsal <bold>10</bold> Male genitalia, dorsal</p></caption><graphic xmlns:xlink="http://www.w3.org/1999/xlink" xlink:href="ZooKeys-152-071-g002.jpg" position="float" orientation="portrait" xlink:type="simple"/></fig><p><bold>Holotype male: INDIA: Sikkim: Gangtok:</bold> <named-content xmlns:xlink="http://www.w3.org/1999/xlink" content-type="dwc:verbatimCoordinates" xlink:type="simple">27°36'0"N, 88°37'0"E</named-content>, 1700 m, 25.v.1999, M. Saini (PUPM).</p></tp:treatment-sec><tp:treatment-sec sec-type="Additional material"><title>Additional material.</title><p><bold>India: Sikkim: Rongli:</bold> <named-content xmlns:xlink="http://www.w3.org/1999/xlink" content-type="dwc:verbatimCoordinates" xlink:type="simple">27°13'0"N, 88°42'0"E</named-content>, 900 m, 1.v.2009, Pandher and Parey, 2 males (PUPM).</p></tp:treatment-sec><tp:treatment-sec sec-type="Distribution"><title>Distribution.</title><p>India: Sikkim.</p></tp:treatment-sec><tp:treatment-sec sec-type="Etymology"><title>Etymology.</title><p>This species name pertains to excessively long lateral spiniform process of segment X of male genitalia.</p></tp:treatment-sec></tp:taxon-treatment>
