# Supplementary material for: First report of the genus Kisaura Ross (Trichoptera, Philopotamidae) from India with the description of six new species
Source: Zookeys. 2011 Dec 8;(152):71–86. doi: 10.3897/zookeys.152.1125 (PMC3234426; doi:10.3897/zookeys.152.1125)
Supplement: XML Treatment for Kisaura eloct [file zookeys.152.1125-treatment4.xml]

<!DOCTYPE tp:taxon-treatment
  PUBLIC "-//TaxonX//DTD Taxonomic Treatment Publishing DTD v0 20100105//EN" "tax-treatment-NSO.dtd">
<tp:taxon-treatment xmlns:tp="http://www.plazi.org/taxpub"><tp:treatment-meta><mixed-citation publication-type="journal"><person-group><name><surname>Pandher</surname><given-names>Manpreet Singh</given-names></name><name><surname>Saini</surname><given-names>Malkiat Singh</given-names></name></person-group><article-title>First report of the genus 
                    <italic>Kisaura</italic> Ross (Trichoptera, Philopotamidae) from India with the description of six new species
                </article-title><source>Zookeys</source><day>8</day><month>12</month><year>2011</year><volume>2011</volume><issue>152</issue><fpage>71</fpage><lpage>86</lpage><pub-id pub-id-type="doi">10.3897/zookeys.152.1125</pub-id></mixed-citation></tp:treatment-meta><tp:nomenclature><tp:taxon-name>
                            <tp:taxon-name-part taxon-name-part-type="genus">Kisaura</tp:taxon-name-part>
                            <tp:taxon-name-part taxon-name-part-type="species">eloct</tp:taxon-name-part>
                        <object-id xmlns:xlink="http://www.w3.org/1999/xlink" xlink:type="simple">urn:lsid:zoobank.org:act:BE5FE988-64E4-4098-836F-34A49EAB5550</object-id>
                        <object-id xmlns:xlink="http://www.w3.org/1999/xlink" xlink:type="simple">http://species-id.net/wiki/Kisaura_eloct</object-id>
                        </tp:taxon-name><tp:taxon-authority>Pandher &amp; Saini</tp:taxon-authority><tp:taxon-status xmlns:xlink="http://www.w3.org/1999/xlink" xlink:type="simple">sp. n.</tp:taxon-status><xref ref-type="fig" rid="F3">Figs 11–15</xref></tp:nomenclature><tp:treatment-sec sec-type="Description"><title>Description.</title><p>This species is close to <italic><tp:taxon-name>Kisaura longispina</tp:taxon-name></italic> <xref ref-type="bibr" rid="B3">Kimmins 1955</xref> in having a very long lateral spiniform process of tergum X. It also resembles <italic><tp:taxon-name>Kisaura intermedia</tp:taxon-name></italic> <xref ref-type="bibr" rid="B3">Kimmins 1955</xref> in the shape of the preanal appendages. In <italic><tp:taxon-name>Kisaura eloct</tp:taxon-name></italic> sp.n. segment IX is much shorter, but wider and the basal segment (coxopodite) of the inferior appendage is long, narrow basally, and broad and truncate apically in lateral view. <!--PageBreak--><!--PageBreak-->In <italic><tp:taxon-name>Kisaura longispina</tp:taxon-name></italic> segment X is long and somewhat quadrate posterodorsally, and the basal segment of the inferior appendage is small, but uniformly wide in lateral view. <italic><tp:taxon-name>Kisaura intermedia</tp:taxon-name></italic> differsin having the lateral spiniform process of tergum X narrow basally, broad towards its apex, and pointed apically, and also in having the superior side of the basal segment of the inferior appendage convex in lateral view whereas in <italic><tp:taxon-name>Kisaura eloct</tp:taxon-name></italic> sp. n. the lateral spiniform process of tergum X is almost uniformly wide except with a pointed apex and the basal segment is without any convexity on its superior side in lateral view.</p><p>Adult. Color in alcohol entirely fulvous, except mesoscutellum flavid; maxillary palps with pale annulations at their joints. Body covered with dense and fuscous setae except head with fulvous pubescence. Antenna long, scape:pedicel ratio= 1: 0.6; maxillary palp segments ratios 1: 2: 3: 4: 5 = 1: 1.5: 2: 1.2: 2.5 and labial palp segments ratios 1: 2: 3 = 1: 0.75: 1.75. Length of forewing 7 mm; forewing with long discoidal cell; apical fork I absent in both fore- and hind wings.</p><p>Male Genitalia (<xref ref-type="fig" rid="F3">Figs 11–15</xref>).Ventral process absent on sternum VIII, tergum VIII with diamond-shaped lobe medially on dorsal surface, with two small incurved depressions on posterior margin. Segment IX sclerotized, long, trapezoidal, stout in lateral view, with posterodorsal margin slightly setose and postventrally produced apically; anterior margin covered partially by sternum VIII. Inferior appendage with basal segment (coxopodite) stout, about as long as apical, narrow at base, broad and bilobed apically in lateral view, inferior lobe with long tuft of setae; apical segment (harpago) curved upwards, with curved row of strong black brush-like setae on inner surface in dorsal view, pointed apically. Tergum X short, narrow, membranous, with pair of long lateral spiniform processes placed medially, extending almost to middle of apical segment of inferior appendage in dorsal view. Preanal appendages narrow, finger-like, scarcely dilated apically, slightly longer than segment IX in lateral view. Phallus tubular, membranous, apparently fused dorsally with membranous tergum X.</p><fig id="F3" position="float" orientation="portrait"><label>Figures 11–15.</label><caption><p><italic><tp:taxon-name>Kisaura eloct</tp:taxon-name></italic> sp. n. <bold>11</bold> Male genitalia, lateral <bold>12</bold> Inferior appendage, dorsal <bold>13</bold> Tergite VIII, dorsal <bold>14</bold> Preanal appendage, dorsal <bold>15</bold> Male genitalia, dorsal</p></caption><graphic xmlns:xlink="http://www.w3.org/1999/xlink" xlink:href="ZooKeys-152-071-g003.jpg" position="float" orientation="portrait" xlink:type="simple"/></fig><p><bold>Holotype male: INDIA: Sikkim: Gangtok:</bold> <named-content xmlns:xlink="http://www.w3.org/1999/xlink" content-type="dwc:verbatimCoordinates" xlink:type="simple">27°36'0"N, 88°37'0"E</named-content>, 1700 m, 25.v.1999, M. Saini, (PUPM).</p></tp:treatment-sec><tp:treatment-sec sec-type="Paratypes"><title>Paratypes.</title><p>same data as holotype, 2 males (PUPM).</p></tp:treatment-sec><tp:treatment-sec sec-type="Distribution"><title>Distribution.</title><p>India: Sikkim.</p></tp:treatment-sec><tp:treatment-sec sec-type="Etymology"><title>Etymology.</title><p>This species name is based on an arbitrary combination of letters (i.e., Entomology Laboratory of Caddisfly Taxonomy - “<italic>eloct</italic>").</p></tp:treatment-sec><ref-list><ref id="B3"><mixed-citation xmlns:xlink="http://www.w3.org/1999/xlink" xlink:type="simple"><person-group><name name-style="western"><surname>Kimmins</surname><given-names>DE</given-names></name></person-group> (<year>1955</year>)<article-title> Entomological results from the Swedish expedition 1934 to Burma and British India. Trichoptera (Philopotamidae, genera <italic>Wormaldia</italic> McLachlan, <italic>Doloclanes</italic> Banks and <italic>Dolophilodes</italic> Ulmer ). Arkiv for Zoologi (N.S.</article-title><source>) </source><volume>9</volume>: <fpage>67</fpage>-<lpage>92</lpage>.</mixed-citation></ref></ref-list></tp:taxon-treatment>
