# Supplementary material for: First report of the genus Kisaura Ross (Trichoptera, Philopotamidae) from India with the description of six new species
Source: Zookeys. 2011 Dec 8;(152):71–86. doi: 10.3897/zookeys.152.1125 (PMC3234426; doi:10.3897/zookeys.152.1125)
Supplement: XML Treatment for Kisaura gangtokensis [file zookeys.152.1125-treatment5.xml]

<!DOCTYPE tp:taxon-treatment
  PUBLIC "-//TaxonX//DTD Taxonomic Treatment Publishing DTD v0 20100105//EN" "tax-treatment-NSO.dtd">
<tp:taxon-treatment xmlns:tp="http://www.plazi.org/taxpub"><tp:treatment-meta><mixed-citation publication-type="journal"><person-group><name><surname>Pandher</surname><given-names>Manpreet Singh</given-names></name><name><surname>Saini</surname><given-names>Malkiat Singh</given-names></name></person-group><article-title>First report of the genus 
                    <italic>Kisaura</italic> Ross (Trichoptera, Philopotamidae) from India with the description of six new species
                </article-title><source>Zookeys</source><day>8</day><month>12</month><year>2011</year><volume>2011</volume><issue>152</issue><fpage>71</fpage><lpage>86</lpage><pub-id pub-id-type="doi">10.3897/zookeys.152.1125</pub-id></mixed-citation></tp:treatment-meta><tp:nomenclature><tp:taxon-name>
                            <tp:taxon-name-part taxon-name-part-type="genus">Kisaura</tp:taxon-name-part>
                            <tp:taxon-name-part taxon-name-part-type="species">gangtokensis</tp:taxon-name-part>
                        <object-id xmlns:xlink="http://www.w3.org/1999/xlink" xlink:type="simple">urn:lsid:zoobank.org:act:38468B63-43EF-4FB9-B32C-072DF504A657</object-id>
                        <object-id xmlns:xlink="http://www.w3.org/1999/xlink" xlink:type="simple">http://species-id.net/wiki/Kisaura_gangtokensis</object-id>
                        </tp:taxon-name><tp:taxon-authority>Pandher &amp; Saini</tp:taxon-authority><tp:taxon-status xmlns:xlink="http://www.w3.org/1999/xlink" xlink:type="simple">sp. n.</tp:taxon-status><xref ref-type="fig" rid="F4">Figs 16–9</xref></tp:nomenclature><tp:treatment-sec sec-type="Description"><title>Description.</title><p>This species is close to <italic><tp:taxon-name>Kisaura rossi</tp:taxon-name></italic> Kimmins, 1955 from North East Myanmar, based on similarities in the shape of the preanal appendages in dorsal view. In <italic><tp:taxon-name>Kisaura rossi</tp:taxon-name></italic> segment IX is very short, quadrate in lateral view and the preanal appendages are<!--PageBreak--><!--PageBreak--> not twisted at mid- length, but preapically twisted. In <italic><tp:taxon-name>Kisaura gangtokensis</tp:taxon-name></italic> sp. n. segment IX is long, trapezoidal in lateral view, and the preanal appendages are twisted at mid length.</p><p>Adult.Color in alcohol entirely fulvous and covered with moderate, fuscous setae excepting head with golden and fulvous pubescence. Antenna long, scape: pedicel ratio = 1: 0.5; maxillary palp segments ratios 1: 2: 3: 4: 5 = 1: 1.3: 2.6: 2.1: 5; labial palp segments ratios 1: 2: 3= 1: 1.5: 2. Length of forewing 7.5 mm; discoidal cell small, apical fork I lacking in both wings.</p><p>Male genitalia (<xref ref-type="fig" rid="F4">Figs 16–19</xref>).Sternum VIII without ventral process; tergum VIII roundly produced dorsomesally. Segment IXsclerotized, long, trapezoidal in lateral view, anterodorsally pointed at apex, posteroventrally much produced. Inferior appendages short, stout and two-segmented, both segments subequal in length, basal segment narrow basally, with convex superior and inferior margins, apically bilobed, inferior lobe with long tuft of setae; apical segment vertically upright, its superior margin almost straight, inferior margin convex, rounded apically, mesally with black brush-like setae. Tergum X membranous, intimately surrounding phallus, lateral spiniform process blade-like, long, almost reaching posterodorsal margin of IX in lateral view, with spinelet at apex. Preanal appendagesas long as lateral spiniform process in dorsal view twisted at mid-length, broad and rounded apically. Phallus membranous, fused dorsally with tergum X.</p><fig id="F4" position="float" orientation="portrait"><label>Figures 16–19.</label><caption><p><italic><tp:taxon-name>Kisaura gangtokensis</tp:taxon-name></italic> sp. n. <bold>16</bold> Male genitalia, lateral <bold>17</bold> Tergite VIII, dorsal <bold>18</bold> Preanal appendage, dorsal <bold>19</bold> Male genitalia, dorsal.</p></caption><graphic xmlns:xlink="http://www.w3.org/1999/xlink" xlink:href="ZooKeys-152-071-g004.jpg" position="float" orientation="portrait" xlink:type="simple"/></fig><p><bold>Holotype male: INDIA: Sikkim: Gangtok:</bold> <named-content xmlns:xlink="http://www.w3.org/1999/xlink" content-type="dwc:verbatimCoordinates" xlink:type="simple">27°36'0"N, 88°37'0"E</named-content>, 1700 m, 25.v.1999, M. Saini, (PUPM).</p></tp:treatment-sec><tp:treatment-sec sec-type="Paratype"><title>Paratype.</title><p>same data as holotype, 1 male (PUPM).</p></tp:treatment-sec><tp:treatment-sec sec-type="Distribution"><title>Distribution.</title><p>India: Sikkim.</p></tp:treatment-sec><tp:treatment-sec sec-type="Etymology"><title>Etymology.</title><p>This species is named after the type locality, Gangtok.</p></tp:treatment-sec></tp:taxon-treatment>
