# Supplementary material for: First report of the genus Kisaura Ross (Trichoptera, Philopotamidae) from India with the description of six new species
Source: Zookeys. 2011 Dec 8;(152):71–86. doi: 10.3897/zookeys.152.1125 (PMC3234426; doi:10.3897/zookeys.152.1125)
Supplement: XML Treatment for Kisaura himachalica [file zookeys.152.1125-treatment6.xml]

<!DOCTYPE tp:taxon-treatment
  PUBLIC "-//TaxonX//DTD Taxonomic Treatment Publishing DTD v0 20100105//EN" "tax-treatment-NSO.dtd">
<tp:taxon-treatment xmlns:tp="http://www.plazi.org/taxpub"><tp:treatment-meta><mixed-citation publication-type="journal"><person-group><name><surname>Pandher</surname><given-names>Manpreet Singh</given-names></name><name><surname>Saini</surname><given-names>Malkiat Singh</given-names></name></person-group><article-title>First report of the genus 
                    <italic>Kisaura</italic> Ross (Trichoptera, Philopotamidae) from India with the description of six new species
                </article-title><source>Zookeys</source><day>8</day><month>12</month><year>2011</year><volume>2011</volume><issue>152</issue><fpage>71</fpage><lpage>86</lpage><pub-id pub-id-type="doi">10.3897/zookeys.152.1125</pub-id></mixed-citation></tp:treatment-meta><tp:nomenclature><tp:taxon-name>
                            <tp:taxon-name-part taxon-name-part-type="genus">Kisaura</tp:taxon-name-part>
                            <tp:taxon-name-part taxon-name-part-type="species">himachalica</tp:taxon-name-part>
                        <object-id xmlns:xlink="http://www.w3.org/1999/xlink" xlink:type="simple">urn:lsid:zoobank.org:act:995FA64D-0F65-43D9-BF2F-A679AF9649D7</object-id>
                        <object-id xmlns:xlink="http://www.w3.org/1999/xlink" xlink:type="simple">http://species-id.net/wiki/Kisaura_himachalica</object-id>
                        </tp:taxon-name><tp:taxon-authority>Pandher &amp; Saini</tp:taxon-authority><tp:taxon-status xmlns:xlink="http://www.w3.org/1999/xlink" xlink:type="simple">sp. n.</tp:taxon-status><xref ref-type="fig" rid="F5">Figs 20–24</xref></tp:nomenclature><tp:treatment-sec sec-type="Description"><title>Description.</title><p>In superficial comparison <italic><tp:taxon-name>Kisaura himachalica</tp:taxon-name></italic> sp. n. is allied to <italic><tp:taxon-name>Kisaura rossi</tp:taxon-name></italic> Kimmins and <italic><tp:taxon-name>Kisaura cina</tp:taxon-name></italic> Malicky &amp; Chantaramongkol, 1993. However <italic><tp:taxon-name>Kisaura himachalica</tp:taxon-name></italic> is distinct as segment IX is long, the basal segment of the inferior appendage is almost oval in shape, and the preanal appendage is knob-like in dorsal view. In <italic><tp:taxon-name>Kisaura rossi</tp:taxon-name></italic> segment IX is small, the basal segment of the inferior appendage is quadrate, and thr preanal appendage is twisted preapically and not knob-shaped. The new species also differs in the shape of segment IX, which is broader, and the preanal appendages, which are bilobed and clavate in dorsal view in <italic><tp:taxon-name>Kisaura cina</tp:taxon-name></italic>.</p><p>Adult. Color in alcohol uniformly fulvous and body covered with inconspicuous, sparse and fulvous setae excepting mesoscutellum where is golden. Antenna long, scape:pedicel ratio = 1: 0.7; maxillary palp segments ratios 1: 2: 3: 4: 5 = 1: 1.5: 2.5: 2: 5; labial palp segments ratios 1: 2: 3= 1:1.2: 1.75. Forewing with golden <!--PageBreak--><!--PageBreak-->irrorations; length of forewing 7 mm, dicoidal cell small, apical fork I lacking in both wings.</p><p>Male genitalia (<xref ref-type="fig" rid="F5">Figs 20–24</xref>).Ventral process absent on sternum VIII; tergum VIII with apical margin produced into two small triangular extensions, separated by shallow excision, area between the two lobes slightly elevated. Segment IX roughly quadrate, anterodorsally pointed, anteromedially with excision, posterodorsally rounded. Inferior appendage with basal segment equal in length to apical segment but stouter than the later, roughly oval in shape, superior and inferior sides convex, divided into two lobes, inferior one with path of long setae, apical segment slender, incurved, with curved row of stout black comb-like setae on inner surface in dorsal view. Tergum X membranous with pair of sword-like lateral spiniform process, about as long as segment IX. Preanal appendage as long as segment IX, clavate in lateral view, apically bulbous and setose in dorsal view. Phallus tubular, membranous, apparently surrounded by Tergum X.</p><fig id="F5" position="float" orientation="portrait"><label>Figures 20–24.</label><caption><p><italic><tp:taxon-name>Kisaura himachalica</tp:taxon-name></italic> sp. n. <bold>20</bold> Male genitalia, lateral <bold>21</bold> Inferior appendage, dorsal <bold>22</bold> Tergite VIII, dorsal <bold>23</bold> Preanal appendage, dorsal <bold>24</bold> Male genitalia, dorsal</p></caption><graphic xmlns:xlink="http://www.w3.org/1999/xlink" xlink:href="ZooKeys-152-071-g005.jpg" position="float" orientation="portrait" xlink:type="simple"/></fig><p><bold>Holotype male: Himachal Pradesh: Barot:</bold> <named-content xmlns:xlink="http://www.w3.org/1999/xlink" content-type="dwc:verbatimCoordinates" xlink:type="simple">32°17'0"N, 75°77'0"E</named-content>, 2300 m, 22.v.1998, M. Saini, (PUPM).</p></tp:treatment-sec><tp:treatment-sec sec-type="Distribution"><title>Distribution.</title><p>India, Himachal Pradesh.</p></tp:treatment-sec><tp:treatment-sec sec-type="Etymology"><title>Etymology.</title><p>This species is named after the state in which the holotype was found, Himachal Pradesh.</p></tp:treatment-sec></tp:taxon-treatment>
