# Supplementary material for: First report of the genus Kisaura Ross (Trichoptera, Philopotamidae) from India with the description of six new species
Source: Zookeys. 2011 Dec 8;(152):71–86. doi: 10.3897/zookeys.152.1125 (PMC3234426; doi:10.3897/zookeys.152.1125)
Supplement: XML Treatment for Kisaura truncata [file zookeys.152.1125-treatment7.xml]

<!DOCTYPE tp:taxon-treatment
  PUBLIC "-//TaxonX//DTD Taxonomic Treatment Publishing DTD v0 20100105//EN" "tax-treatment-NSO.dtd">
<tp:taxon-treatment xmlns:tp="http://www.plazi.org/taxpub"><tp:treatment-meta><mixed-citation publication-type="journal"><person-group><name><surname>Pandher</surname><given-names>Manpreet Singh</given-names></name><name><surname>Saini</surname><given-names>Malkiat Singh</given-names></name></person-group><article-title>First report of the genus 
                    <italic>Kisaura</italic> Ross (Trichoptera, Philopotamidae) from India with the description of six new species
                </article-title><source>Zookeys</source><day>8</day><month>12</month><year>2011</year><volume>2011</volume><issue>152</issue><fpage>71</fpage><lpage>86</lpage><pub-id pub-id-type="doi">10.3897/zookeys.152.1125</pub-id></mixed-citation></tp:treatment-meta><tp:nomenclature><tp:taxon-name>
                            <tp:taxon-name-part taxon-name-part-type="genus">Kisaura</tp:taxon-name-part>
                            <tp:taxon-name-part taxon-name-part-type="species">truncata</tp:taxon-name-part>
                        <object-id xmlns:xlink="http://www.w3.org/1999/xlink" xlink:type="simple">urn:lsid:zoobank.org:act:35D84A5D-ADFC-4BD4-AE82-865821D1DC42</object-id>
                        <object-id xmlns:xlink="http://www.w3.org/1999/xlink" xlink:type="simple">http://species-id.net/wiki/Kisaura_truncata</object-id>
                        </tp:taxon-name><tp:taxon-authority>Pandher &amp; Saini</tp:taxon-authority><tp:taxon-status xmlns:xlink="http://www.w3.org/1999/xlink" xlink:type="simple">sp. n.</tp:taxon-status><xref ref-type="fig" rid="F6">Figs 25–29</xref></tp:nomenclature><tp:treatment-sec sec-type="Description"><title>Description.</title><p>This species resembles <italic><tp:taxon-name>Kisaura gangtokensis</tp:taxon-name></italic> sp. n.,based on the ratio of the lengths of the lateral spiniform process and preanal appendages, but differs in several aspects: the preanal appendages are long and slender, segment IX is broad anterolaterally and without rounded lobes at the posterolateral end, and the basal segment of the inferior appendage is long and the apical segment is directed upright and truncate apically.</p><p>Adult. Color in alcohol entirely fulvous excepting fuscous mesoscutellum. Antenna almost 1.2 × longer than forewing, scape:pedicel ratio = 1: 0.46; maxillary palp segments ratios 1: 2: 3: 4: 5= 1: 2.6: 3.3: 2.6: 5.6; labial palp segments ratios 1: 2: 3= 1: 1: 2. Forewing with white spots and covered with moderate and short setae; length of forewing 9 mm; discoidal cell small, triangular; apical fork I absent in both wings.</p><p>Male genitalia (<xref ref-type="fig" rid="F5">Figs 25–29</xref>). Sternite VIII without ventral process, tergite VIII indented dorsomesally, with rounded median lobe. Segment IX long and broad, roughly pentagonal, anterodorsally with pointed median prominence in lateral view. Inferior appendage two-segmented, basal segment convex on lateral margin, broader, bilobed at apex with short inferior lobe and bearing tuft of long setae; apical segment nearly as long as basal segment, narrower, with curved row of spines, rounded at<!--PageBreak--><!--PageBreak--> apex in dorsal view. Tergite X membranous, almost reaching apex of basal segment of inferior appendage, with lateral spiniform processes extending beyond apical margin of segment IX, with spinelet at apex. Preanal appendage almost equal to lateral spiniform process, rounded apically in lateral view. Phallus membranous and fused with tergite X.</p><fig id="F6" position="float" orientation="portrait"><label>Figures 25–29.</label><caption><p><italic><tp:taxon-name>Kisaura truncata</tp:taxon-name></italic> sp. n. <bold>25</bold> Male genitalia, lateral <bold>26</bold> Inferior appendage, dorsal <bold>27</bold> Tergite VIII, dorsal <bold>28</bold> Preanal appendage, dorsal <bold>29</bold> Male genitalia, dorsal.</p></caption><graphic xmlns:xlink="http://www.w3.org/1999/xlink" xlink:href="ZooKeys-152-071-g006.jpg" position="float" orientation="portrait" xlink:type="simple"/></fig><p><bold>Holotype male: INDIA: Sikkim: Gangtok:</bold> <named-content xmlns:xlink="http://www.w3.org/1999/xlink" content-type="dwc:verbatimCoordinates" xlink:type="simple">27°36'0"N, 88°37'0"E</named-content>, 1700 m, 25.v.1999, M.Saini, (PUPM).</p></tp:treatment-sec><tp:treatment-sec sec-type="Additional material"><title>Additional material.</title><p> <bold>INDIA: Sikkim: Singhik:</bold> <named-content xmlns:xlink="http://www.w3.org/1999/xlink" content-type="dwc:verbatimCoordinates" xlink:type="simple">27°31'0"N, 88°34'0"E</named-content>, 1900 m, 14.ix.2009, Pandher, 2 males (PUPM).</p></tp:treatment-sec><tp:treatment-sec sec-type="Distribution"><title>Distribution.</title><p>India: Sikkim.</p></tp:treatment-sec><tp:treatment-sec sec-type="Etymology"><title>Etymology.</title><p>This species is named for the truncate posterolateral margin of segment IX.</p></tp:treatment-sec><tp:treatment-sec><!--Section generated to contain objects referenced in tp:taxon-treatment.--><fig id="F5" position="float" orientation="portrait"><label>Figures 20–24.</label><caption><p><italic><tp:taxon-name>Kisaura himachalica</tp:taxon-name></italic> sp. n. <bold>20</bold> Male genitalia, lateral <bold>21</bold> Inferior appendage, dorsal <bold>22</bold> Tergite VIII, dorsal <bold>23</bold> Preanal appendage, dorsal <bold>24</bold> Male genitalia, dorsal</p></caption><graphic xmlns:xlink="http://www.w3.org/1999/xlink" xlink:href="ZooKeys-152-071-g005.jpg" position="float" orientation="portrait" xlink:type="simple"/></fig></tp:treatment-sec></tp:taxon-treatment>
